# Supplementary material for: Identifying Factors That Predict Behavioral Intention to Stay under Lockdown during the SARS-CoV-2 Pandemic Using a Structural Equation Model
Source: Int J Environ Res Public Health. 2022 Feb 27;19(5):2757. doi: 10.3390/ijerph19052757 (PMC8910594; doi:10.3390/ijerph19052757)
Supplement: Supplementary file 1 [file ijerph-19-02757-s001.zip]

Archive with 1 entries (1 files):
- ijerph-1616037-supplementary.pdf
